# Supplementary material for: Interactions of Terahertz Photons with Phonons of Two-Dimensional van der Waals MoS2/WSe2/MoS2 Heterostructures and Thermal Responses
Source: Materials (Basel). 2025 Apr 4;18(7):1665. doi: 10.3390/ma18071665 (PMC11990753; doi:10.3390/ma18071665)
Supplement: Supplementary file 1 [file materials-18-01665-s001.zip]

Archive with 1 entries (1 files):
- materials-3549398-supplementary.pdf
